# Supplementary material for: IDH2 regulates macrophage polarization and tumorigenesis by modulating mitochondrial metabolism in macrophages
Source: Mol Med. 2024 Sep 10;30:143. doi: 10.1186/s10020-024-00911-x (PMC11385829; doi:10.1186/s10020-024-00911-x)
Supplement: Supplementary file 2 — Additional file 2. [file 10020_2024_911_MOESM2_ESM.xlsx]

## Sheet: Sheet1
	Gene	Sequence
		Forward (5' - 3')	Reverse (5' - 3')
	Tnfα	CCCTCACACTCAGATCATCTTCT	GCTACGACGTGGGCTACAG
	Il-1β	ACTGTTTCTAATGCCTTCCC	TGGTTTCTTGTGACCCTGA
	Il-6	TCCAGTTGCCTTCTTGGGAC	GTGTAATTAAGCCTCCGACTTG
	Fizz1	CCTGCTGGGATGACTGCTA	TGGGTTCTCCACCTCTTCAT
	Il-10	TTGAATTCCCTGGGTGAGAAG	TCCACTGCCTTGCTCTTATTT
	Ym1	GCCACTGAGGTCTGGGATG	TCCTTGAGCCACTGAGCCTTC
	Il-4	CTAGCTCCGTGCCCTTATTTAC	GGTTGGCTTCTGGTGGTATT
	Mgl1	CAGAATCGCTTAGCCAATGTGG	TCCCAGTCCGTGTCCGAAC
	Mgl2	TTCAAGAATTGGAGGCCACT	CAGACATCGTCATTCCAACG
	Slc1a5	CATCAACGACTCTGTTGTAGACC	CGCTGGATACAGGATTGCGG
	Slc38a1	GTCAGCAACGACTCTAATGACTT	GGAATATACTCGTCGCATTTCCT
	Slc38a2	TAATCTGAGCAATGCGATTGTGG	AGATGGACGGAGTATAGCGAAAA
	Gfpt1	GAAGCCAACGCCTGCAAAATC	CCAACGGGTATGAGCTATTCC
	Gfpt2	AGCAAAGGCTACGAGTTTGAG	GACTCTTTCGACCAATGTGGAA
	Asns	GCAGTGTCTGAGTGCGATGAA	TCTTATCGGCTGCATTCCAAAC
	Aldh18a1	GTCCAGCCCTCAGCTATTAGA	CTTCAGCTCACTTCGGTGGG
	Phgdh	ATGGCCTTCGCAAATCTGC	AGTTCAGCTATCAGCTCCTCC
	Psat1	CAGTGGAGCGCCAGAATAGAA	CCTGTGCCCCTTCAAGGAG
	Ppat	GCGAGGAATGTGGTGTGTTTG	TTTAGGCACTGCACTCCCATC
	Cad	CTGCCCGGATTGATTGATGTC	GGTATTAGGCATAGCACAAACCA
	Gapdh	TGACCTCAACTACATGGTCTACA	CTTCCCATTCTCGGCCTTG
